# Supplementary material for: A new species of Psathyrella (Psathyrellaceae, Agaricales) from Italy
Source: MycoKeys. 2019 May 16;52:89–102. doi: 10.3897/mycokeys.52.31415 (PMC6533211; doi:10.3897/mycokeys.52.31415)
Supplement: XML Treatment for Psathyrella cladii-marisci [file mycokeys.52.31415-treatment1.xml]

<!DOCTYPE tp:taxon-treatment
  PUBLIC "-//TaxonX//DTD Taxonomic Treatment Publishing DTD v0 20100105//EN" "tax-treatment-NSO.dtd">
<tp:taxon-treatment xmlns:tp="http://www.plazi.org/taxpub"><tp:treatment-meta><kwd-group><label>Taxon classification</label><kwd><named-content xmlns:xlink="http://www.w3.org/1999/xlink" content-type="kingdom">Fungi</named-content></kwd><kwd><named-content xmlns:xlink="http://www.w3.org/1999/xlink" content-type="order">ORDO</named-content></kwd><kwd><named-content xmlns:xlink="http://www.w3.org/1999/xlink" content-type="family">FAMILIA</named-content></kwd></kwd-group><mixed-citation publication-type="journal"><person-group><name><surname>Sicoli</surname><given-names>Giovanni</given-names></name><name><surname>Passalacqua</surname><given-names>Nicodemo G.</given-names></name><name><surname>De Giuseppe</surname><given-names>Antonio B.</given-names></name><name><surname>Palermo</surname><given-names>Anna Maria</given-names></name><name><surname>Pellegrino</surname><given-names>Giuseppe</given-names></name></person-group><article-title>A new species of <italic><tp:taxon-name><tp:taxon-name-part taxon-name-part-type="genus" reg="Psathyrella">Psathyrella</tp:taxon-name-part></tp:taxon-name></italic> (<tp:taxon-name><tp:taxon-name-part taxon-name-part-type="genus" reg="Psathyrellaceae">Psathyrellaceae</tp:taxon-name-part></tp:taxon-name>, <tp:taxon-name><tp:taxon-name-part taxon-name-part-type="genus" reg="Agaricales">Agaricales</tp:taxon-name-part></tp:taxon-name>) from Italy</article-title><source>MycoKeys</source><day>16</day><month>5</month><year>2019</year><volume>52</volume><fpage>89</fpage><lpage>102</lpage><pub-id pub-id-type="doi">10.3897/mycokeys.52.31415</pub-id></mixed-citation></tp:treatment-meta><tp:nomenclature><tp:taxon-name>
            <tp:taxon-name-part taxon-name-part-type="genus" reg="Psathyrella">Psathyrella</tp:taxon-name-part>
            <tp:taxon-name-part taxon-name-part-type="species" reg="cladii-marisci">cladii-marisci</tp:taxon-name-part>
          </tp:taxon-name><tp:taxon-authority>Sicoli, NG Passal., De Giuseppe, Palermo &amp; Pellegrino</tp:taxon-authority><tp:taxon-status xmlns:xlink="http://www.w3.org/1999/xlink" xlink:type="simple">sp. nov.</tp:taxon-status><xref ref-type="fig" rid="F1">Figs 1</xref><xref ref-type="fig" rid="F2">, 2</xref><xref ref-type="fig" rid="F3">, 3</xref></tp:nomenclature><tp:treatment-sec sec-type="etymology" id="SECID0EDRBG"><title>Etymology.</title><p>The specific epithet derives from <italic><tp:taxon-name><tp:taxon-name-part taxon-name-part-type="genus" reg="Cladium">Cladium</tp:taxon-name-part><tp:taxon-name-part taxon-name-part-type="species" reg="mariscus">mariscus</tp:taxon-name-part></tp:taxon-name></italic>, the name of the plant where it was first detected.</p></tp:treatment-sec><tp:treatment-sec sec-type="diagnosis" id="SECID0EURBG"><title>Diagnosis.</title><p>Similar to <italic><tp:taxon-name><tp:taxon-name-part taxon-name-part-type="genus" reg="Psathyrella">P.</tp:taxon-name-part><tp:taxon-name-part taxon-name-part-type="species" reg="thujina">thujina</tp:taxon-name-part></tp:taxon-name></italic> from which it differs by showing a larger pileus (about 40% larger), a wider range of spore length, versiform cheilocystidia and basidiomes occurring in spring.</p></tp:treatment-sec><tp:treatment-sec sec-type="Holotype" id="SECID0EFSBG"><title>Holotype.</title><p>Italy. Calabria, Cosenza, Rende, Orto Botanico Università della Calabria. <named-content xmlns:xlink="http://www.w3.org/1999/xlink" content-type="dwc:verbatimCoordinates" xlink:type="simple"><named-content content-type="geo-json" specific-use="{&#34;type&#34;:&#34;Point&#34;,&#34;coordinates&#34;:[16.229047,39.356958]}" id="NCID0EOSBG" xlink:type="simple">39°21'25.05"N, 16°13'44.57"E</named-content></named-content>, 220 m a.s.l., marsh at the base of cut culms of a <italic><tp:taxon-name><tp:taxon-name-part taxon-name-part-type="genus" reg="Cladium">Cladium</tp:taxon-name-part><tp:taxon-name-part taxon-name-part-type="species" reg="mariscus">mariscus</tp:taxon-name-part></tp:taxon-name></italic> (L.) Pohl plant, transplanted from Lago dell’Aquila (Laureana di Borrello, Reggio Calabria, southern Italy) at the corner of a concrete tank maintained full of water, 10 April 2018, Antonio Biagio De Giuseppe &amp; Giovanni Sicoli (CLU F302).</p></tp:treatment-sec><tp:treatment-sec sec-type="description" id="SECID0E5SBG"><title>Description.</title><p><italic>Habit</italic> psathyrelloid. <italic>Pileus</italic> up to 3.5 cm diam., conical-convex when young, hemispheric to applanate at maturity, with a deeply striate margin, hazelnut in colour, turning to pale beige when dry. <italic>Pileipellis</italic> with evident concentric arachnoid fibrils of velar origin, whitish and easily removable, often exceeding the cuticle margin. <italic>Lamellae</italic> distant, ventricose, adnate, intermingled with numerous lamellulae, initially pale pink, then intensely brown-purplish. <italic>Lamella edge</italic> whitish with numerous sphaeropedunculate cells. <italic>Stipe</italic>, very fragile, cylindrical, white, exannulate with a diffuse fibrillosity especially on the basal surface, apical surface pruinose. <italic>Basidiospores</italic> 7.2–11.8 × 4.3–6.0 µm (n = 100), ellipsoid to ovoid-ellipsoid, with a thick and smooth wall, adaxially flattened with a central 2µm-wide germ pore and a distinct hilar appendix. <italic>Spore-print</italic> dark brown. <italic>Basidia</italic> clavate, 4-spored. <italic>Cheilocystidia</italic> versiform, often utriform, seldom cylindrical to clavate. <italic>Pleurocystidia</italic> utriform-shaped. <italic>Mycelium</italic> septate and clamped. <italic>Context</italic> with apparently no smell, taste mild.</p></tp:treatment-sec><tp:treatment-sec sec-type="distribution" id="SECID0E5TBG"><title>Habit, habitat and distribution.</title><p>In small groups (gregarious), on the culm remnants of <italic><tp:taxon-name><tp:taxon-name-part taxon-name-part-type="genus" reg="Cladium">Cladium</tp:taxon-name-part><tp:taxon-name-part taxon-name-part-type="species" reg="mariscus">mariscus</tp:taxon-name-part></tp:taxon-name></italic>. So far, known only from the type locality.</p></tp:treatment-sec><tp:treatment-sec><!--Section generated to contain objects referenced in tp:taxon-treatment.--><fig id="F1" position="float" orientation="portrait"><label>Figure 1.</label><caption><p>A tuft of <italic><tp:taxon-name><tp:taxon-name-part taxon-name-part-type="genus" reg="Cladium">Cladium</tp:taxon-name-part><tp:taxon-name-part taxon-name-part-type="species" reg="mariscus">mariscus</tp:taxon-name-part></tp:taxon-name></italic> planted in a tank at the Botanical Garden of the University of Calabria, southern Italy (<bold>A</bold>), and first-sight features of <italic><tp:taxon-name><tp:taxon-name-part taxon-name-part-type="genus" reg="Psathyrella">Psathyrella</tp:taxon-name-part></tp:taxon-name></italic> basidiomes at the base and in-between of remnants of excised culms of the plant (<bold>B</bold>).</p></caption><graphic xmlns:xlink="http://www.w3.org/1999/xlink" xlink:href="mycokeys-52-089-g001.jpg" position="float" orientation="portrait" xlink:type="simple" id="oo_302282.jpg"/></fig><fig id="F2" position="float" orientation="portrait"><label>Figure 2.</label><caption><p>Macro-morphological characteristics of the <italic><tp:taxon-name><tp:taxon-name-part taxon-name-part-type="genus" reg="Psathyrella">Psathyrella</tp:taxon-name-part></tp:taxon-name></italic> basidiomes: scales of velar origin on pilei tops and margins, and beige-coloured gills (<bold>A</bold>); cylindrical, white and exannulate stems under a lateral profile (<bold>B</bold>); colour-shading of a cap hygrophany and fibrillose details of velar-originated scales (<bold>C</bold>); gills turning brown-purplish with spore maturation and a fibrillose surface of a stem base (<bold>D</bold>); a pruinose stem apex bearing a mature hymenophore with white gill edge lines (<bold>E</bold>).</p></caption><graphic xmlns:xlink="http://www.w3.org/1999/xlink" xlink:href="mycokeys-52-089-g002.jpg" position="float" orientation="portrait" xlink:type="simple" id="oo_302283.jpg"/></fig><fig id="F3" position="float" orientation="portrait"><label>Figure 3.</label><caption><p>Micro-morphological characteristics of the <italic><tp:taxon-name><tp:taxon-name-part taxon-name-part-type="genus" reg="Psathyrella">Psathyrella</tp:taxon-name-part></tp:taxon-name></italic> mycelium: clavate and sphaeropedunculate (<bold>A</bold>), and cylindric (<bold>B, C</bold>) cells at a gill edge; differently clavate (<bold>D, E</bold>) and utriform (<bold>F</bold>) cheilocystidia; variously utriform-shaped pleurocystidia (<bold>G, H, I</bold>); a fibulate hypha (<bold>J</bold>); a 4-spored basidium (<bold>K</bold>); basidiospores (<bold>L</bold>).</p></caption><graphic xmlns:xlink="http://www.w3.org/1999/xlink" xlink:href="mycokeys-52-089-g003.jpg" position="float" orientation="portrait" xlink:type="simple" id="oo_302284.jpg"/></fig></tp:treatment-sec></tp:taxon-treatment>
